# Supplementary material for: Effects of Resveratrol on Mouse B16 Melanoma Cell Proliferation through the SHCBP1-ERK1/2 Signaling Pathway
Source: Molecules. 2023 Nov 15;28(22):7614. doi: 10.3390/molecules28227614 (PMC10674768; doi:10.3390/molecules28227614)
Supplement: Supplementary file 1 [file molecules-28-07614-s001.zip]

Archive with 1 entries (1 files):
- molecules-2646879-supplementary.pdf
